# Supplementary material for: Can Donkey Behavior and Cognition Be Used to Trace Back, Explain, or Forecast Moon Cycle and Weather Events?
Source: Animals (Basel). 2018 Nov 19;8(11):215. doi: 10.3390/ani8110215 (PMC6262452; doi:10.3390/ani8110215)
Supplement: Supplementary file 1 [file animals-08-00215-s001.zip › Supplementary Table S3.xlsx]

## Sheet: Information
Can donkey behavior and cognition be used to trace back, explain or forecast moon cycle and weather events?
Francisco Javier Navas González, Jordi Jordana Vidal, Gabriela Pizarro Inostroza, Ander Arando Arbulu, Juan Vicente Delgado Bermejo
Animals
Department of Genetics, Faculty of Veterinary Sciences, University of Córdoba, Córdoba.
fjng87@hotmail.com
Supplementary Table S3. Descriptive statistics and numerical parametrization of all the variables analyzed.

## Sheet: Statistics and Parametrization
Cluster	Variable	Levels and scales	Parameter	Bounds	Statistic	Std. Error
Environmental/Meteorological	Year of evaluation	2013 (1), 2014 (2), 2015 (3)	Mean		1.97	0.015
			95% Confidence Interval for Mean	Lower Bound	1.94	N/A
				Upper Bound	2	N/A
			5% Trimmed Mean		1.97	N/A
			Median		2	N/A
			Variance		0.426	N/A
			Std. Deviation		0.653	N/A
			Minimum		1	N/A
			Maximum		3	N/A
			Range		2	N/A
			Interquartile Range		0	N/A
			Skewness		0.027	0.058
			Kurtosis		-0.653	0.115
	Season of evaluation	Cold season (1), hot season (2)	Mean		1.59	0.012
			95% Confidence Interval for Mean	Lower Bound	1.57	N/A
				Upper Bound	1.62	N/A
			5% Trimmed Mean		1.6	N/A
			Median		2	N/A
			Variance		0.241	N/A
			Std. Deviation		0.491	N/A
			Minimum		1	N/A
			Maximum		2	N/A
			Range		1	N/A
			Interquartile Range		1	N/A
			Skewness		-0.38	0.058
			Kurtosis		-1.857	0.115
	Relative humidity	<50% (Low) (1), 50% (Optimal) (2), 51-55% (Medium) (3), >55% (High) (4)	Mean		3.4	0.026
			95% Confidence Interval for Mean	Lower Bound	3.35	N/A
				Upper Bound	3.45	N/A
			5% Trimmed Mean		3.5	N/A
			Median		4	N/A
			Variance		1.193	N/A
			Std. Deviation		1.092	N/A
			Minimum		1	N/A
			Maximum		4	N/A
			Range		3	N/A
			Interquartile Range		1	N/A
			Skewness		-1.448	0.058
			Kurtosis		0.372	0.115
	Weather conditions	Sunny (1), Cloudy (2)	Mean		1.27	0.011
			95% Confidence Interval for Mean	Lower Bound	1.25	N/A
				Upper Bound	1.29	N/A
			5% Trimmed Mean		1.25	N/A
			Median		1	N/A
			Variance		0.199	N/A
			Std. Deviation		0.446	N/A
			Minimum		1	N/A
			Maximum		2	N/A
			Range		1	N/A
			Interquartile Range		1	N/A
			Skewness		1.018	0.058
			Kurtosis		-0.965	0.115
	Temperature	12º to 18ºC (Cool) (1), 19º to 24ºC (Mild) (2), 25 to 29 ºC (Hot) (3)	Mean		1.75	0.017
			95% Confidence Interval for Mean	Lower Bound	1.72	N/A
				Upper Bound	1.78	N/A
			5% Trimmed Mean		1.72	N/A
			Median		2	N/A
			Variance		0.508	N/A
			Std. Deviation		0.713	N/A
			Minimum		1	N/A
			Maximum		3	N/A
			Range		2	N/A
			Interquartile Range		1	N/A
			Skewness		0.405	0.058
			Kurtosis		-0.973	0.115
	Moonphase at evaluation	New moon (1), waxing crescent (2), waxing gibbous (3), first quarter (4), last quarter (5), waning gibbous (6), waning crescent (7), full moon (8)	Mean		4.66	0.055
			95% Confidence Interval for Mean	Lower Bound	4.55	N/A
				Upper Bound	4.76	N/A
			5% Trimmed Mean		4.67	N/A
			Median		5	N/A
			Variance		5.388	N/A
			Std. Deviation		2.321	N/A
			Minimum		1	N/A
			Maximum		8	N/A
			Range		7	N/A
			Interquartile Range		5	N/A
			Skewness		-0.286	0.058
			Kurtosis		-1.398	0.115
	Windspeed	0 m/s (No wind) (1), ≤3 m/s (Light speed wind) (2), 5 to 8 m/s (Medium speed wind) (3), ≥9 m/s (High speed wind) (4)	Mean		3.49	0.02
			95% Confidence Interval for Mean	Lower Bound	3.45	N/A
				Upper Bound	3.53	N/A
			5% Trimmed Mean		3.6	N/A
			Median		4	N/A
			Variance		0.744	N/A
			Std. Deviation		0.862	N/A
			Minimum		1	N/A
			Maximum		4	N/A
			Range		3	N/A
			Interquartile Range		1	N/A
			Skewness		-1.666	0.058
			Kurtosis		1.764	0.115
	Sunlight hours	<12 h (Less than half a day) (1), 12 (Half a day) (2), <12 (More than half a day) (3)	Mean		2.11	0.02
			95% Confidence Interval for Mean	Lower Bound	2.07	N/A
				Upper Bound	2.15	N/A
			5% Trimmed Mean		2.12	N/A
			Median		2	N/A
			Variance		0.692	N/A
			Std. Deviation		0.832	N/A
			Minimum		1	N/A
			Maximum		3	N/A
			Range		2	N/A
			Interquartile Range		2	N/A
			Skewness		-0.208	0.058
			Kurtosis		-1.524	0.115
	Barometric pressure	<1013 hPa (Low) (1), 1013-1015 hPa (Normal/Medium) (2), >1015 hPa (High) (3)	Mean		2.18	0.014
			95% Confidence Interval for Mean	Lower Bound	2.15	N/A
				Upper Bound	2.21	N/A
			5% Trimmed Mean		2.2	N/A
			Median		2	N/A
			Variance		0.341	N/A
			Std. Deviation		0.584	N/A
			Minimum		1	N/A
			Maximum		3	N/A
			Range		2	N/A
			Interquartile Range		1	N/A
			Skewness		-0.05	0.058
			Kurtosis		-0.303	0.115
	Rainfall on the day of evaluation	0 mm (Absence) (1), 0.1 to 2.8 mm (Slight) (2), >2.9 mm (Moderate) (3)	Mean		2.36	0.016
			95% Confidence Interval for Mean	Lower Bound	2.33	N/A
				Upper Bound	2.39	N/A
			5% Trimmed Mean		2.4	N/A
			Median		2	N/A
			Variance		0.464	N/A
			Std. Deviation		0.681	N/A
			Minimum		1	N/A
			Maximum		3	N/A
			Range		2	N/A
			Interquartile Range		1	N/A
			Skewness		-0.594	0.058
			Kurtosis		-0.739	0.115
	Rainfall on the following day	0 mm (Absence) (1), 0.1 to 2.8 mm (Almost absent) (2), 2.9 to 10 mm (Slight) (3), >10 mm (Moderate) (4)	Mean		2.42	0.018
			95% Confidence Interval for Mean	Lower Bound	2.38	N/A
				Upper Bound	2.45	N/A
			5% Trimmed Mean		2.41	N/A
			Median		2	N/A
			Variance		0.59	N/A
			Std. Deviation		0.768	N/A
			Minimum		1	N/A
			Maximum		4	N/A
			Range		3	N/A
			Interquartile Range		1	N/A
			Skewness		-0.117	0.058
			Kurtosis		-0.448	0.115
Animal birth	Moonphase at birth	New moon (1), waxing crescent (2), waxing gibbous (3), first quarter (4), last quarter (5), waning gibbous (6), waning crescent (7), full moon (8)	Mean		4.52	0.055
			95% Confidence Interval for Mean	Lower Bound	4.41	N/A
				Upper Bound	4.62	N/A
			5% Trimmed Mean		4.52	N/A
			Median		4	N/A
			Variance		5.466	N/A
			Std. Deviation		2.338	N/A
			Minimum		1	N/A
			Maximum		8	N/A
			Range		7	N/A
			Interquartile Range		5	N/A
			Skewness		0.067	0.058
			Kurtosis		-1.269	0.115
	Birth year	1990 (1), 1992 (2), 1994 (3), 1996-2012 (4-20)	Mean		12.91	0.101
			95% Confidence Interval for Mean	Lower Bound	12.71	N/A
				Upper Bound	13.11	N/A
			5% Trimmed Mean		13	N/A
			Median		13	N/A
			Variance		18.542	N/A
			Std. Deviation		4.306	N/A
			Minimum		1	N/A
			Maximum		20	N/A
			Range		19	N/A
			Interquartile Range		6	N/A
			Skewness		-0.101	0.058
			Kurtosis		-0.777	0.115
	Birth season	Winter (1), Spring (2), Summer (3), Autumn (4)	Mean		2.21	0.023
			95% Confidence Interval for Mean	Lower Bound	2.17	N/A
				Upper Bound	2.26	N/A
			5% Trimmed Mean		2.18	N/A
			Median		2	N/A
			Variance		0.935	N/A
			Std. Deviation		0.967	N/A
			Minimum		1	N/A
			Maximum		4	N/A
			Range		3	N/A
			Interquartile Range		2	N/A
			Skewness		0.294	0.058
			Kurtosis		-0.92	0.115
Behavioural categorical variables	Response type	Hyporeactive (1), neutral (2), hyperreactive (3).	Mean		2.33	0.012
			95% Confidence Interval for Mean	Lower Bound	2.3	N/A
				Upper Bound	2.35	N/A
			5% Trimmed Mean		2.34	N/A
			Median		2	N/A
			Variance		0.28	N/A
			Std. Deviation		0.529	N/A
			Minimum		1	N/A
			Maximum		3	N/A
			Range		2	N/A
			Interquartile Range		1	N/A
			Skewness		0.122	0.058
			Kurtosis		-0.784	0.115
	Mood/emotion	Distracted (1), dejected/depressed (2), indifferent/unresponsive (3), calm (4), awaiting (5), curious (6), cautious (7), mistrustful (8), surprised (9), nervous (10), fearful (11), rejective (12)	Mean		7	0.083
			95% Confidence Interval for Mean	Lower Bound	6.84	N/A
				Upper Bound	7.16	N/A
			5% Trimmed Mean		6.94	N/A
			Median		5	N/A
			Variance		12.339	N/A
			Std. Deviation		3.513	N/A
			Minimum		1	N/A
			Maximum		12	N/A
			Range		11	N/A
			Interquartile Range		7	N/A
			Skewness		0.427	0.058
			Kurtosis		-1.609	0.115
	Intensity of response	Low (1), mid-low (2), mid (3), mid-high (4), high (5)	Mean		2.82	0.044
			95% Confidence Interval for Mean	Lower Bound	2.74	N/A
				Upper Bound	2.91	N/A
			5% Trimmed Mean		2.8	N/A
			Median		2	N/A
			Variance		3.519	N/A
			Std. Deviation		1.876	N/A
			Minimum		1	N/A
			Maximum		5	N/A
			Range		4	N/A
			Interquartile Range		4	N/A
			Skewness		0.173	0.058
			Kurtosis		-1.867	0.115
	Learning	Stops and refuses to cross (1), dodges the surface (2), erratically crosses laterally deviating if compelled to do it (3), crosses but shows doubt signs (4), crosses completely without problems (5)	Mean		2.82	0.044
			95% Confidence Interval for Mean	Lower Bound	2.74	N/A
				Upper Bound	2.91	N/A
			5% Trimmed Mean		2.8	N/A
			Median		2	N/A
			Variance		3.519	N/A
			Std. Deviation		1.876	N/A
			Minimum		1	N/A
			Maximum		5	N/A
			Range		4	N/A
			Interquartile Range		4	N/A
			Skewness		0.173	0.058
			Kurtosis		-1.867	0.115
N/A: Statistic does not have a standard error associated.
