# Supplementary material for: Can Donkey Behavior and Cognition Be Used to Trace Back, Explain, or Forecast Moon Cycle and Weather Events?
Source: Animals (Basel). 2018 Nov 19;8(11):215. doi: 10.3390/ani8110215 (PMC6262452; doi:10.3390/ani8110215)
Supplement: Supplementary file 1 [file animals-08-00215-s001.zip › Supplementary Table S5.xlsx]

## Sheet: Information
Can donkey behavior and cognition be used to trace back, explain or forecast moon cycle and weather events?
Francisco Javier Navas González, Jordi Jordana Vidal, Gabriela Pizarro Inostroza, Ander Arando Arbulu, Juan Vicente Delgado Bermejo
Animals
Department of Genetics, Faculty of Veterinary Sciences, University of Córdoba, Córdoba.
fjng87@hotmail.com
Supplementary Table S5. Cohen's kappa and 95% Confidence interval for inter-observer reliability testing.

## Sheet: Cohen's kappa and 95%CI
Inter-observer repeatability	Appraiser 1 and 2												Appraiser 1 and 3												Appraiser 2 and 3
Variable	Response type				Mood				Response intensity				Response type				Mood				Response intensity				Response type				Mood				Response intensity
Parameter	κ	SEκ	95%CI	Significance	κ	SEκ	95%CI	Significance	κ	SEκ	95%CI	Significance	κ	SEκ	95%CI	Significance	κ	95%CI	SEκ	Significance	κ	SEκ	95%CI	Significance	κ	SEκ	95%CI	Significance	κ	95%CI	SEκ	Significance	κ	SEκ	95%CI	Significance
Treatment/Stimulus 1	1	0	N/A	1e-05	0.839	0.0357143	0,704-0,974	1e-05	1	0	N/A	1e-05	1	0	N/A	1e-05	0.845	0,781-0,909	0.066	1e-05	1	0	N/A	1e-05	1	0	N/A	1e-05	0.699	0,527-0,871	0.088	1e-05	1	0	N/A	1e-05
Treatment/Stimulus 2	1	0	N/A	1e-05	0.819	0.0346939	0,684-0,954	1e-05	1	0	N/A	1e-05	1	0	N/A	1e-05	0.82	0,753-0,887	0.069	1e-05	1	0	N/A	1e-05	1	0	N/A	1e-05	0.831	0,702-0,960	0.066	1e-05	1	0	N/A	1e-05
Treatment/Stimulus 3	1	0	N/A	1e-05	0.777778	0.0746031	0,610-0,945	1e-05	1	0	N/A	1e-05	1	0	N/A	1e-05	0.858	0,792-0,924	0.068	1e-05	1	0	N/A	1e-05	1	0	N/A	1e-05	0.656	0,460-0,852	0.1	1e-05	1	0	N/A	1e-05
Treatment/Stimulus 4	1	0	N/A	1e-05	0.81	0.0581633	0,651-0,969	1e-05	1	0	N/A	1e-05	1	0	N/A	1e-05	0.858	0,792-0,924	0.068	1e-05	1	0	N/A	1e-05	1	0	N/A	1e-05	0.895	0,779-1,000	0.059	1e-05	1	0	N/A	1e-05
Treatment/Stimulus 5	1	0	N/A	1e-05	0.866	0.0316327	0,739-0,993	1e-05	1	0	N/A	1e-05	1	0	N/A	1e-05	0.865	0,802-0,928	0.065	1e-05	1	0	N/A	1e-05	1	0	N/A	1e-05	0.873	0,751-0,995	0.062	1e-05	1	0	N/A	1e-05
Treatment/Stimulus 6	1	0	N/A	1e-05	0.913	0.00306122	0,817-1,000	1e-05	1	0	N/A	1e-05	1	0	N/A	1e-05	0.863	0,807-0,919	0.058	1e-05	1	0	N/A	1e-05	1	0	N/A	1e-05	0.782	0,643-0,921	0.071	1e-05	1	0	N/A	1e-05
N/A: It does not apply to compute confidence intervals as there were no inter-observer discrepancies; SEκ: Standard error of Kappa; CI: Confidence Interval (IC=κ ±1.96 SEκ).

## Sheet: Cohen's kappa Interpretation
Kappa Statistic	Strength of Agreement
< 0.00	Poor
0.00-0.20	Slight
0.21-0.40	Fair
0.41-0.60	Moderate
0.61-0.80	Substantial
0.81-1.00	Almost perfect
Accessed from Landis, J.R. and Koch, G.G. 1977. The measurement of observer agreement for categorical data. biometrics: 159-174.
