# Supplementary material for: Can Donkey Behavior and Cognition Be Used to Trace Back, Explain, or Forecast Moon Cycle and Weather Events?
Source: Animals (Basel). 2018 Nov 19;8(11):215. doi: 10.3390/ani8110215 (PMC6262452; doi:10.3390/ani8110215)
Supplement: Supplementary file 1 [file animals-08-00215-s001.zip › Supplementary Table S6.xlsx]

## Sheet: Title
Can donkey behavior and cognition be used to trace back, explain or forecast moon cycle and weather events?
Francisco Javier Navas González, Jordi Jordana Vidal, Gabriela Pizarro Inostroza, Ander Arando Arbulu, Juan Vicente Delgado Bermejo
Animals
Department of Genetics, Faculty of Veterinary Sciences, University of Córdoba, Córdoba.
fjng87@hotmail.com
Supplementary Table S6. Total and relative frequencies for the associations of the four dependent categorical variables (type and intensity/degree of response, mood/attitude and problem-solving success/learning rate) with eleven independent environmental factors (year, season and moon phase at evaluation, temperature, relative humidity, windspeed, sunlight hours, barometric pressure, rainfall per…

## Sheet: Response type
Cluster	Effect	Level	Hyporeactive	Neutral	Hyperreactive
Animal birth	Birth year	1990	1
Animal birth	Birth year	1992			1
Animal birth	Birth year	1994		1
Animal birth	Birth year	1996	0.033	0.433	0.533
Animal birth	Birth year	1997	0.056	0.944
Animal birth	Birth year	1998		0.833	0.167
Animal birth	Birth year	1999		0.833	0.167
Animal birth	Birth year	2000	0.028	0.722	0.25
Animal birth	Birth year	2001	0.023	0.682	0.295
Animal birth	Birth year	2002	0.02	0.453	0.527
Animal birth	Birth year	2003	0.043	0.562	0.395
Animal birth	Birth year	2004	0.071	0.381	0.548
Animal birth	Birth year	2005	0.079	0.763	0.158
Animal birth	Birth year	2006	0.028	0.648	0.324
Animal birth	Birth year	2007	0.031	0.729	0.24
Animal birth	Birth year	2008	0.029	0.632	0.339
Animal birth	Birth year	2009		0.633	0.367
Animal birth	Birth year	2010	0.013	0.583	0.404
Animal birth	Birth year	2011	0.015	0.606	0.379
Animal birth	Birth year	2012	0.008	0.619	0.373
Animal birth	Birth season	Winter	0.035	0.585	0.38
Animal birth	Birth season	Spring	0.029	0.613	0.359
Animal birth	Birth season	Summer	0.033	0.656	0.31
Animal birth	Birth season	Autumn	0.015	0.591	0.394
Animal birth	Moon phase at birth	New Moon	0.069	0.608	0.324
Animal birth	Moon phase at birth	Waxing crescent	0.018	0.569	0.413
Animal birth	Moon phase at birth	Waxing gibbous	0.016	0.703	0.281
Animal birth	Moon phase at birth	First quarter	0.013	0.55	0.438
Animal birth	Moon phase at birth	Last quarter	0.042	0.595	0.364
Animal birth	Moon phase at birth	Waning gibbous	0.056	0.579	0.365
Animal birth	Moon phase at birth	Waning crescent	0.041	0.635	0.324
Animal birth	Moon phase at birth	Full Moon	0.007	0.678	0.315
Environmental	Year of evaluation	2013	0.039	0.431	0.529
Environmental	Year of evaluation	2014	0.029	0.658	0.313
Environmental	Year of evaluation	2015	0.022	0.697	0.281
Environmental	Season of evaluation	Hot season (Summer/Spring)	0.023	0.507	0.47
Environmental	Season of evaluation	Cold season (Autumn/Winter)	0.035	0.688	0.277
Environmental	Weather conditions	Sunny	0.029	0.643	0.328
Environmental	Weather conditions	Cloudy	0.033	0.539	0.429
Environmental	Temperature	Cool (12º to 18º C)	0.043	0.707	0.249
Environmental	Temperature	Mild (19º to 24º C)	0.027	0.578	0.395
Environmental	Temperature	Hot (25º to 29º C)	0.003	0.476	0.521
Environmental	Moon phase at evaluation	New Moon		0.596	0.404
Environmental	Moon phase at evaluation	Waxing crescent	0.043	0.669	0.288
Environmental	Moon phase at evaluation	Waxing gibbous
Environmental	Moon phase at evaluation	First quarter	0.022	0.767	0.211
Environmental	Moon phase at evaluation	Last quarter	0.056	0.579	0.365
Environmental	Moon phase at evaluation	Waning gibbous	0.024	0.548	0.429
Environmental	Moon phase at evaluation	Waning crescent	0.02	0.573	0.408
Environmental	Moon phase at evaluation	Full Moon	0.01	0.725	0.265
Environmental	Relative humidity	Low (<50%)	0.025	0.525	0.45
Environmental	Relative humidity	Optimal (50%)	0.022	0.79	0.188
Environmental	Relative humidity	Medium (51-55%)	0.011	0.844	0.144
Environmental	Relative humidity	High (>55%)	0.033	0.597	0.37
Environmental	Windspeed	No wind (0 m/s )	0.037	0.058	0.056
Environmental	Windspeed	Light speed wind (≤3 m/s )	0.056	0.099	0.041
Environmental	Windspeed	Medium speed wind (5 to 8 m/s)	0.148	0.102	0.327
Environmental	Windspeed	High speed wind (≥9 m/s)	0.759	0.741	0.577
Environmental	Sunlight hours	Less than half a day (<12 light/hours)	0.037	0.058	0.056
Environmental	Sunlight hours	Half a day (12 light hours)	0.148	0.102	0.327
Environmental	Sunlight hours	More than half a day (>12 light/hours)	0.759	0.741	0.577
Environmental	Barometric pressure	Low (<1013 hPa )	0.111	0.044	0.186
Environmental	Barometric pressure	Normal/Medium (1013-1015 hPa )	0.685	0.63	0.616
Environmental	Barometric pressure	High (>1015 hPa)	0.204	0.325	0.198
Environmental	Rainfall per day	Absence (0 mm)	0.056	0.099	0.153
Environmental	Rainfall per day	Almost absence (0.1 to 2.8 mm)	0.315	0.335	0.538
Environmental	Rainfall per day	Slight (2.9 to 10 mm)	0.63	0.566	0.309
Environmental	Rainfall on the following day	Absence (0 mm)	0.056	0.099	0.153
Environmental	Rainfall on the following day	Almost absence (0.1 to 2.8 mm)	0.315	0.335	0.538
Environmental	Rainfall on the following day	Slight (2.9 to 10 mm)	0.593	0.508	0.253
Environmental	Rainfall on the following day	Moderate (>10 mm)	0.037	0.058	0.056
Total frequencies			0.03	0.614	0.356

## Sheet: Mood · Emotion
Cluster	Effect	Level	Distracted	Depressive	Indifferent	Calm	Awaiting	Curious	Cautious	Mistrustful	Surprised	Nervous	Fearful	Rejective
Animal birth	Birth year	1990			1
Animal birth	Birth year	1992												1
Animal birth	Birth year	1994				1
Animal birth	Birth year	1996			0.033	0.367	0.067						0.133	0.4
Animal birth	Birth year	1997			0.056	0.889	0.028	0.028
Animal birth	Birth year	1998				0.433	0.3	0.067		0.033			0.067	0.1
Animal birth	Birth year	1999				0.75	0.021	0.063					0.104	0.063
Animal birth	Birth year	2000			0.028	0.5	0.111			0.111	0.014		0.097	0.139
Animal birth	Birth year	2001			0.023	0.5	0.106	0.03		0.045		0.038	0.129	0.129
Animal birth	Birth year	2002	0.007		0.013	0.337	0.057	0.007		0.053		0.067	0.097	0.363
Animal birth	Birth year	2003	0.019		0.025	0.469	0.074			0.019		0.105	0.08	0.21
Animal birth	Birth year	2004			0.071	0.238				0.143			0.262	0.286
Animal birth	Birth year	2005		0.053	0.026	0.57	0.132	0.035		0.026	0.009		0.088	0.061
Animal birth	Birth year	2006	0.019		0.009	0.528	0.074			0.046			0.056	0.269
Animal birth	Birth year	2007			0.031	0.552	0.031	0.031		0.115		0.052	0.125	0.063
Animal birth	Birth year	2008			0.029	0.425	0.069	0.017		0.121	0.006		0.103	0.23
Animal birth	Birth year	2009				0.489	0.067	0.011		0.067	0.011	0.022	0.156	0.178
Animal birth	Birth year	2010	0.006		0.006	0.372	0.135	0.045		0.032	0.013		0.25	0.141
Animal birth	Birth year	2011			0.015	0.288	0.091	0.015	0.03	0.182			0.152	0.227
Animal birth	Birth year	2012			0.008	0.397	0.095		0.008	0.119			0.175	0.198
Animal birth	Birth season	Winter	0.002		0.033	0.4	0.077	0.012	0.006	0.089	0.002	0.01	0.152	0.215
Animal birth	Birth season	Spring	0.005	0.01	0.014	0.465	0.075	0.025		0.048	0.008	0.029	0.125	0.197
Animal birth	Birth season	Summer	0.008		0.025	0.473	0.106	0.019		0.058		0.038	0.1	0.173
Animal birth	Birth season	Autumn			0.015	0.455	0.056			0.081		0.04	0.086	0.268
Animal birth	Moon phase at birth	New Moon	0.025		0.044	0.328	0.088	0.025		0.167		0.044	0.157	0.123
Animal birth	Moon phase at birth	Waxing crescent			0.018	0.362	0.127	0.029		0.051	0.004	0.025	0.112	0.272
Animal birth	Moon phase at birth	Waxing gibbous			0.016	0.563	0.073	0.01		0.057		0.031	0.172	0.078
Animal birth	Moon phase at birth	First quarter	0.004		0.008	0.408	0.075	0.013	0.004	0.05	0.013	0.046	0.15	0.229
Animal birth	Moon phase at birth	Last quarter		0.023	0.019	0.489	0.08	0.019		0.008			0.102	0.261
Animal birth	Moon phase at birth	Waning gibbous			0.056	0.452	0.071	0.016		0.04	0.016		0.079	0.27
Animal birth	Moon phase at birth	Waning crescent	0.009		0.032	0.45	0.045	0.018	0.009	0.113		0.05	0.113	0.162
Animal birth	Moon phase at birth	Full Moon			0.007	0.536	0.08	0.007		0.054		0.018	0.091	0.207
Environmental	Year of evaluation	2013	0.002		0.037	0.279	0.074	0.012	0.007	0.059	0.002	0.037	0.162	0.328
Environmental	Year of evaluation	2014	0.007		0.022	0.478	0.075	0.022		0.083	0.005	0.001	0.132	0.175
Environmental	Year of evaluation	2015		0.017	0.006	0.556	0.111	0.008		0.022		0.092	0.047	0.142
Environmental	Season of evaluation	Hot season (Summer/Spring)	0.003		0.02	0.329	0.083	0.022	0.004	0.068	0.003	0.02	0.186	0.261
Environmental	Season of evaluation	Cold season (Autumn/Winter)	0.006	0.006	0.023	0.53	0.081	0.014		0.064	0.004	0.032	0.078	0.164
Environmental	Weather conditions	Sunny	0.006		0.023	0.484	0.063	0.021	0.002	0.072	0.004	0.024	0.128	0.172
Environmental	Weather conditions	Cloudy		0.012	0.02	0.354	0.13	0.006		0.049	0.002	0.035	0.106	0.287
Environmental	Temperature	Cool (12º to 18º C)	0.005		0.038	0.501	0.096	0.015		0.095	0.003	0.009	0.102	0.136
Environmental	Temperature	Mild (19º to 24º C)	0.005	0.008	0.014	0.43	0.093	0.013	0.004	0.037	0.003	0.047	0.114	0.233
Environmental	Temperature	Hot (25º to 29º C)			0.003	0.361	0.014	0.035		0.066	0.007	0.021	0.194	0.299
Environmental	Moon phase at evaluation	New Moon				0.465	0.045	0.005	0.005	0.076		0.045	0.116	0.242
Environmental	Moon phase at evaluation	Waxing crescent	0.013		0.03	0.52	0.073	0.023		0.053	0.003	0.025	0.101	0.159
Environmental	Moon phase at evaluation	Waxing gibbous
Environmental	Moon phase at evaluation	First quarter			0.022	0.556	0.167	0.033		0.011			0.033	0.178
Environmental	Moon phase at evaluation	Last quarter	0.005	0.016	0.034	0.434	0.074	0.013		0.058	0.005	0.016	0.103	0.241
Environmental	Moon phase at evaluation	Waning gibbous			0.024	0.365	0.071	0.032		0.079			0.167	0.262
Environmental	Moon phase at evaluation	Waning crescent	0.002		0.018	0.38	0.094	0.016		0.082	0.006	0.045	0.151	0.206
Environmental	Moon phase at evaluation	Full Moon			0.01	0.539	0.088	0.01	0.02	0.069		0.01	0.157	0.098
Environmental	Relative humidity	Low (<50%)	0.004		0.021	0.446	0.013	0.008	0.013	0.046	0.004	0.025	0.146	0.275
Environmental	Relative humidity	Optimal (50%)			0.022	0.464	0.261	0.065			0.029		0.036	0.123
Environmental	Relative humidity	Medium (51-55%)	0.011			0.422	0.311	0.044		0.067	0.011		0.122	0.011
Environmental	Relative humidity	High (>55%)	0.005	0.005	0.024	0.449	0.06	0.012		0.076		0.032	0.126	0.212
Environmental	Windspeed	No wind (0 m/s )	0.25			0.057	0.007			0.144			0.059	0.063
Environmental	Windspeed	Light speed wind (≤3 m/s )			0.075	0.079	0.245	0.29			0.667		0.023	0.046
Environmental	Windspeed	Medium speed wind (5 to 8 m/s)			0.2	0.082	0.088	0.323		0.203		0.224	0.32	0.35
Environmental	Windspeed	High speed wind (≥9 m/s)	0.75	1	0.725	0.782	0.66	0.387	1	0.653	0.333	0.776	0.598	0.541
Environmental	Sunlight hours	Less than half a day (<12 light/hours)	0.25	1	0.05	0.305	0.279	0.097		0.212		0.673	0.137	0.399
Environmental	Sunlight hours	Half a day (12 light hours)	0.5		0.575	0.397	0.306	0.387		0.364	0.667	0.02	0.242	0.079
Environmental	Sunlight hours	More than half a day (>12 light/hours)	0.25		0.375	0.299	0.415	0.516	1	0.424	0.333	0.306	0.621	0.522
Environmental	Barometric pressure	Low (<1013 hPa )	0.125		0.125	0.046	0.02		1	0.051	0.167		0.1	0.262
Environmental	Barometric pressure	Normal/Medium (1013-1015 hPa )	0.875		0.75	0.627	0.463	0.613		0.881	0.167	0.327	0.799	0.552
Environmental	Barometric pressure	High (>1015 hPa)		1	0.125	0.327	0.517	0.387		0.068	0.667	0.673	0.1	0.186
Environmental	Rainfall per day	Absence (0 mm)			0.075	0.079	0.245	0.29			0.667		0.023	0.243
Environmental	Rainfall per day	Almost absence (0.1 to 2.8 mm)	0.25		0.375	0.299	0.415	0.516	1	0.424	0.333	0.306	0.621	0.522
Environmental	Rainfall per day	Slight (2.9 to 10 mm)	0.75	1	0.55	0.622	0.34	0.194		0.576		0.694	0.356	0.235
Environmental	Rainfall on the following day	Absence (0 mm)			0.075	0.079	0.245	0.29			0.667		0.023	0.243
Environmental	Rainfall on the following day	Almost absence (0.1 to 2.8 mm)	0.25		0.375	0.299	0.415	0.516	1	0.424	0.333	0.306	0.621	0.522
Environmental	Rainfall on the following day	Slight (2.9 to 10 mm)	0.5	1	0.55	0.565	0.333	0.194		0.432		0.694	0.297	0.172
Environmental	Rainfall on the following day	Moderate (>10 mm)	0.25			0.057	0.007			0.144			0.059	0.063
Total frequencies			0.0044	0.0033	0.0222	0.4483	0.0817	0.0172	0.0017	0.0656	0.0033	0.0272	0.1217	0.2033

## Sheet: Response intensity
Cluster	Effect	Level	Low	Mid-Low	Mid	Mid-High	High
Animal birth	Birth year	1990	0.833		0.167
Animal birth	Birth year	1992	1
Animal birth	Birth year	1994					1
Animal birth	Birth year	1996	0.433	0.1	0.033	0.033	0.4
Animal birth	Birth year	1997	0.167		0.111	0.111	0.611
Animal birth	Birth year	1998	0.1	0.067	0.1	0.1	0.633
Animal birth	Birth year	1999	0.021	0.021	0.021	0.083	0.854
Animal birth	Birth year	2000	0.333	0.028	0.028	0.097	0.514
Animal birth	Birth year	2001	0.409	0.061	0.03	0.053	0.447
Animal birth	Birth year	2002	0.553	0.07	0.023	0.08	0.273
Animal birth	Birth year	2003	0.568	0.031	0.025	0.068	0.309
Animal birth	Birth year	2004	0.5		0.024		0.476
Animal birth	Birth year	2005	0.395	0.053	0.018	0.053	0.482
Animal birth	Birth year	2006	0.426	0.009	0.028	0.009	0.528
Animal birth	Birth year	2007	0.25	0.073	0.031	0.042	0.604
Animal birth	Birth year	2008	0.592	0.023	0.023	0.023	0.339
Animal birth	Birth year	2009	0.511	0.089	0.044	0.011	0.344
Animal birth	Birth year	2010	0.551	0.045	0.064	0.045	0.295
Animal birth	Birth year	2011	0.621	0.045	0.076	0.03	0.227
Animal birth	Birth year	2012	0.587	0.087	0.04	0.087	0.198
Animal birth	Birth season	Winter	0.415	0.043	0.045	0.079	0.419
Animal birth	Birth season	Spring	0.51	0.052	0.027	0.021	0.39
Animal birth	Birth season	Summer	0.49	0.046	0.038	0.071	0.356
Animal birth	Birth season	Autumn	0.485	0.066	0.035	0.056	0.359
Animal	Moon phase at birth	New Moon	0.559	0.02	0.02	0.059	0.343
Animal	Moon phase at birth	Waxing crescent	0.536	0.047	0.058	0.058	0.301
Animal	Moon phase at birth	Waxing gibbous	0.432	0.068	0.01	0.026	0.464
Animal	Moon phase at birth	First quarter	0.492	0.067	0.038	0.033	0.371
Animal	Moon phase at birth	Last quarter	0.553	0.053	0.034	0.034	0.326
Animal	Moon phase at birth	Waning gibbous	0.46	0.024	0.024	0.056	0.437
Animal	Moon phase at birth	Waning crescent	0.351	0.086	0.045	0.086	0.432
Animal	Moon phase at birth	Full Moon	0.402	0.025	0.04	0.076	0.457
Environmental	Year of evaluation	2013	0.532	0.056	0.044	0.047	0.321
Environmental	Year of evaluation	2014	0.425	0.025	0.029	0.041	0.48
Environmental	Year of evaluation	2015	0.556	0.111	0.044	0.1	0.189
Environmental	Season of evaluation	Hot season (Summer/Spring)	0.574	0.041	0.031	0.036	0.318
Environmental	Season of evaluation	Cold season (Autumn/Winter)	0.408	0.055	0.038	0.066	0.432
Environmental	Weather conditions	Sunny	0.427	0.041	0.039	0.049	0.444
Environmental	Weather conditions	Cloudy	0.604	0.073	0.026	0.067	0.23
Environmental	Temperature	Cool (12º to 18º C)	0.377	0.034	0.028	0.037	0.524
Environmental	Temperature	Mild (19º to 24º C)	0.504	0.075	0.043	0.08	0.298
Environmental	Temperature	Hot (25º to 29º C)	0.653	0.021	0.035	0.028	0.264
Environmental	Moon phase at evaluation	New Moon	0.586	0.015	0.035	0.056	0.308
Environmental	Moon phase at evaluation	Waxing crescent	0.391	0.063	0.033	0.086	0.427
Environmental	Moon phase at evaluation	Waxing gibbous
Environmental	Moon phase at evaluation	First quarter	0.6	0.044	0.033	0.011	0.311
Environmental	Moon phase at evaluation	Last quarter	0.497	0.042	0.013	0.034	0.413
Environmental	Moon phase at evaluation	Waning gibbous	0.5	0.016	0.032	0.056	0.397
Environmental	Moon phase at evaluation	Waning crescent	0.475	0.071	0.049	0.051	0.355
Environmental	Moon phase at evaluation	Full Moon	0.373	0.029	0.069	0.049	0.48
Environmental	Relative humidity	Low (<50%)	0.425	0.063	0.05	0.029	0.433
Environmental	Relative humidity	Optimal (50%)	0.696	0.08	0.051	0.036	0.138
Environmental	Relative humidity	Medium (51-55%)	0.522	0.044		0.033	0.4
Environmental	Relative humidity	High (>55%)	0.459	0.044	0.034	0.062	0.402
Environmental	Windspeed	No wind (0 m/s )	0.046	0.056	0.063	0.062	0.069
Environmental	Windspeed	Light speed wind (≤3 m/s )	0.112	0.124	0.109	0.052	0.027
Environmental	Windspeed	Medium speed wind (5 to 8 m/s)	0.285	0.135	0.125	0.082	0.084
Environmental	Windspeed	High speed wind (≥9 m/s)	0.557	0.685	0.703	0.804	0.82
Environmental	Sunlight hours	Less than half a day (<12 light/hours)	0.363	0.506	0.313	0.433	0.167
Environmental	Sunlight hours	Half a day (12 light hours)	0.146	0.157	0.328	0.299	0.497
Environmental	Sunlight hours	More than half a day (>12 light/hours)	0.491	0.337	0.359	0.268	0.336
Environmental	Barometric pressure	Low (<1013 hPa )	0.118	0.124	0.156	0.031	0.071
Environmental	Barometric pressure	Normal/Medium (1013-1015 hPa )	0.536	0.303	0.484	0.546	0.804
Environmental	Barometric pressure	High (>1015 hPa)	0.346	0.573	0.359	0.423	0.125
Environmental	Rainfall per day	Absence (0 mm)	0.196	0.124	0.109	0.052	0.027
Environmental	Rainfall per day	Almost absence (0.1 to 2.8 mm)	0.491	0.337	0.359	0.268	0.336
Environmental	Rainfall per day	Slight (2.9 to 10 mm)	0.313	0.539	0.531	0.68	0.637
Environmental	Rainfall on the following day	Absence (0 mm)	0.196	0.124	0.109	0.052	0.027
Environmental	Rainfall on the following day	Almost absence (0.1 to 2.8 mm)	0.491	0.337	0.359	0.268	0.336
Environmental	Rainfall on the following day	Slight (2.9 to 10 mm)	0.268	0.483	0.469	0.619	0.568
Environmental	Rainfall on the following day	Moderate (>10 mm)	0.046	0.056	0.063	0.062	0.069
Total frequencies			0.476	0.054	0.049	0.036	0.386

## Sheet: Learning ability
Cluster	Effect	Level	Stops and refuses to cross	Dodges the surface	Erratically crosses laterally deviating if compelled to do it	crosses but shows doubt signs	complete crosses without problems
Animal birth	Birth year	1990	0.833		0.167
Animal birth	Birth year	1992	1
Animal birth	Birth year	1994					1
Animal birth	Birth year	1996	0.433	0.1	0.033	0.033	0.4
Animal birth	Birth year	1997	0.167		0.111	0.111	0.611
Animal birth	Birth year	1998	0.1	0.067	0.1	0.1	0.633
Animal birth	Birth year	1999	0.021	0.021	0.021	0.083	0.854
Animal birth	Birth year	2000	0.333	0.028	0.028	0.097	0.514
Animal birth	Birth year	2001	0.409	0.061	0.03	0.053	0.447
Animal birth	Birth year	2002	0.553	0.07	0.023	0.08	0.273
Animal birth	Birth year	2003	0.568	0.031	0.025	0.068	0.309
Animal birth	Birth year	2004	0.5		0.024		0.476
Animal birth	Birth year	2005	0.395	0.053	0.018	0.053	0.482
Animal birth	Birth year	2006	0.426	0.009	0.028	0.009	0.528
Animal birth	Birth year	2007	0.25	0.073	0.031	0.042	0.604
Animal birth	Birth year	2008	0.592	0.023	0.023	0.023	0.339
Animal birth	Birth year	2009	0.511	0.089	0.044	0.011	0.344
Animal birth	Birth year	2010	0.551	0.045	0.064	0.045	0.295
Animal birth	Birth year	2011	0.621	0.045	0.076	0.03	0.227
Animal birth	Birth year	2012	0.587	0.087	0.04	0.087	0.198
Animal birth	Birth season	Winter	0.415	0.043	0.045	0.079	0.419
Animal birth	Birth season	Spring	0.51	0.052	0.027	0.021	0.39
Animal birth	Birth season	Summer	0.49	0.046	0.038	0.071	0.356
Animal birth	Birth season	Autumn	0.485	0.066	0.035	0.056	0.359
Animal birth	Moon phase at birth	New Moon	0.559	0.02	0.02	0.059	0.343
Animal birth	Moon phase at birth	Waxing crescent	0.536	0.047	0.058	0.058	0.301
Animal birth	Moon phase at birth	Waxing gibbous	0.432	0.068	0.01	0.026	0.464
Animal birth	Moon phase at birth	First quarter	0.492	0.067	0.038	0.033	0.371
Animal birth	Moon phase at birth	Last quarter	0.553	0.053	0.034	0.034	0.326
Animal birth	Moon phase at birth	Waning gibbous	0.46	0.024	0.024	0.056	0.437
Animal birth	Moon phase at birth	Waning crescent	0.351	0.086	0.045	0.086	0.432
Animal birth	Moon phase at birth	Full Moon	0.402	0.025	0.04	0.076	0.457
Environmental	Year of evaluation	2013	0.532	0.056	0.044	0.047	0.321
Environmental	Year of evaluation	2014	0.425	0.025	0.029	0.041	0.48
Environmental	Year of evaluation	2015	0.556	0.111	0.044	0.1	0.189
Environmental	Season of evaluation	Hot season (Summer/Spring)	0.574	0.041	0.031	0.036	0.318
Environmental	Season of evaluation	Cold season (Autumn/Winter)	0.408	0.055	0.038	0.066	0.432
Environmental	Weather conditions	Sunny	0.427	0.041	0.039	0.049	0.444
Environmental	Weather conditions	Cloudy	0.604	0.073	0.026	0.067	0.23
Environmental	Temperature	Cool (12º to 18º C)	0.377	0.034	0.028	0.037	0.524
Environmental	Temperature	Mild (19º to 24º C)	0.504	0.075	0.043	0.08	0.298
Environmental	Temperature	Hot (25º to 29º C)	0.653	0.021	0.035	0.028	0.264
Environmental	Moon phase at evaluation	New Moon	0.586	0.015	0.035	0.056	0.308
Environmental	Moon phase at evaluation	Waxing crescent	0.391	0.063	0.033	0.086	0.427
Environmental	Moon phase at evaluation	Waxing gibbous
Environmental	Moon phase at evaluation	First quarter	0.6	0.044	0.033	0.011	0.311
Environmental	Moon phase at evaluation	Last quarter	0.497	0.042	0.013	0.034	0.413
Environmental	Moon phase at evaluation	Waning gibbous	0.5	0.016	0.032	0.056	0.397
Environmental	Moon phase at evaluation	Waning crescent	0.475	0.071	0.049	0.051	0.355
Environmental	Moon phase at evaluation	Full Moon	0.373	0.029	0.069	0.049	0.48
Environmental	Relative humidity	Low (<50%)	0.425	0.063	0.05	0.029	0.433
Environmental	Relative humidity	Optimal (50%)	0.696	0.08	0.051	0.036	0.138
Environmental	Relative humidity	Medium (51-55%)	0.522	0.044		0.033	0.4
Environmental	Relative humidity	High (>55%)	0.459	0.044	0.034	0.062	0.402
Environmental	Windspeed	No wind (0 m/s )	0.046	0.056	0.063	0.062	0.069
Environmental	Windspeed	Light speed wind (≤3 m/s )	0.112	0.124	0.109	0.052	0.027
Environmental	Windspeed	Medium speed wind (5 to 8 m/s)	0.285	0.135	0.125	0.082	0.084
Environmental	Windspeed	High speed wind (≥9 m/s)	0.557	0.685	0.703	0.804	0.82
Environmental	Sunlight hours	Less than half a day (<12 light/hours)	0.363	0.506	0.313	0.433	0.167
Environmental	Sunlight hours	Half a day (12 light hours)	0.146	0.157	0.328	0.299	0.497
Environmental	Sunlight hours	More than half a day (>12 light/hours)	0.491	0.337	0.359	0.268	0.336
Environmental	Barometric pressure	Low (<1013 hPa )	0.118	0.124	0.156	0.031	0.071
Environmental	Barometric pressure	Normal/Medium (1013-1015 hPa )	0.536	0.303	0.484	0.546	0.804
Environmental	Barometric pressure	High (>1015 hPa)	0.346	0.573	0.359	0.423	0.125
Environmental	Rainfall per day	Absence (0 mm)	0.196	0.124	0.109	0.052	0.027
Environmental	Rainfall per day	Almost absence (0.1 to 2.8 mm)	0.491	0.337	0.359	0.268	0.336
Environmental	Rainfall per day	Slight (2.9 to 10 mm)	0.313	0.539	0.531	0.68	0.637
Environmental	Rainfall on the following day	Absence (0 mm)	0.196	0.124	0.109	0.052	0.027
Environmental	Rainfall on the following day	Almost absence (0.1 to 2.8 mm)	0.491	0.337	0.359	0.268	0.336
Environmental	Rainfall on the following day	Slight (2.9 to 10 mm)	0.268	0.483	0.469	0.619	0.568
Environmental	Rainfall on the following day	Moderate (>10 mm)	0.046	0.056	0.063	0.062	0.069
Total frequencies			0.476	0.054	0.049	0.036	0.386
