# Supplementary material for: Can Donkey Behavior and Cognition Be Used to Trace Back, Explain, or Forecast Moon Cycle and Weather Events?
Source: Animals (Basel). 2018 Nov 19;8(11):215. doi: 10.3390/ani8110215 (PMC6262452; doi:10.3390/ani8110215)
Supplement: Supplementary file 1 [file animals-08-00215-s001.zip › Supplementary Table S7.xlsx]

## Sheet: Information
Can donkey behavior and cognition be used to trace back, explain or forecast moon cycle and weather events?
Francisco Javier Navas González, Jordi Jordana Vidal, Gabriela Pizarro Inostroza, Ander Arando Arbulu, Juan Vicente Delgado Bermejo
Animals
Department of Genetics, Faculty of Veterinary Sciences, University of Córdoba, Córdoba.
fjng87@hotmail.com
Supplementary Table S7. CATREG Standardized Coefficients (β) sorted in order of importance on the variables tested.

## Sheet: Response type
Variable	Response type
Factors	Standardized Coefficients (β)	Sig.
Sunlight hours	0.527	0.000				nonsignificant
Rainfall on the following day	0.387	0.000
Windspeed	0.304	0.000
Barometric pressure	0.285	0.000
Year of birth	0.235	0.000
Temperature	0.206	0.000
Year of evaluation	0.196	0.000
Rainfall per day	0.166	0.044
Moon phase at evaluation	0.145	0.000
Relative humidity	0.136	0.000
Season	0.129	0.058
Weather conditions	0.121	0.001
Moon phase at birth	0.098	0.000
Season of birth	0.053	0.000

## Sheet: Mood · Emotion
Variable	Mood/emotion
Factors	Standardized Coefficients (β)	Sig.
Sunlight hours	0.596	0.000				nonsignificant
Rainfall on the following day	0.468	0.000
Windspeed	0.395	0.000
Barometric pressure	0.365	0.000
Relative humidity	0.263	0.000
Year of evaluation	0.242	0.000
Temperature	0.230	0.000
Year of birth	0.212	0.000
Weather conditions	0.211	0.000
Moon phase at birth	0.117	0.000
Season	0.116	0.113
Moon phase at evaluation	0.111	0.000
Rainfall per day	0.103	0.105
Season of birth	0.075	0.000

## Sheet: Response intensity
Variable	Response intensity
Factors	Standardized Coefficients (β)	Sig.
Year of birth	0.195	0.000				nonsignificant
Season of birth	0.054	0.000
Relative humidity	0.106	0.000
Year of evaluation	0.065	0.031
Season	0.621	0.000
Weather conditions	0.029	0.257
Temperature	0.040	0.230
Moon phase at birth	0.093	0.000
Moon phase at evaluation	0.107	0.000
Windspeed	0.280	0.000
Sunlight hours	0.814	0.000
Barometric pressure	0.054	0.115
Rainfall per day	0.231	0.013
Rainfall on the following day	0.670	0.000

## Sheet: Learning ability
Variable	Learning ability
Factors	Standardized Coefficients (β)	Sig.
Year of birth	0.195	0.000				nonsignificant
Season of birth	0.054	0.000
Relative humidity	0.106	0.000
Year of evaluation	0.065	0.042
Season	0.621	0.000
Weather conditions	0.029	0.267
Temperature	0.040	0.244
Moon phase at birth	0.093	0.000
Moon phase at evaluation	0.107	0.000
Windspeed	0.280	0.000
Sunlight hours	0.814	0.000
Barometric pressure	0.054	0.130
Rainfall per day	0.231	0.011
Rainfall on the following day	0.670	0.000
