# Supplementary material for: Can Donkey Behavior and Cognition Be Used to Trace Back, Explain, or Forecast Moon Cycle and Weather Events?
Source: Animals (Basel). 2018 Nov 19;8(11):215. doi: 10.3390/ani8110215 (PMC6262452; doi:10.3390/ani8110215)
Supplement: Supplementary file 1 [file animals-08-00215-s001.zip › Supplementary Table S8.xlsx]

## Sheet: Information
Can donkey behavior and cognition be used to trace back, explain or forecast moon cycle and weather events?
Francisco Javier Navas González, Jordi Jordana Vidal, Gabriela Pizarro Inostroza, Ander Arando Arbulu, Juan Vicente Delgado Bermejo
Animals
Department of Genetics, Faculty of Veterinary Sciences, University of Córdoba, Córdoba.
fjng87@hotmail.com
Supplementary Table S8. Cramér’s V (Chi squared), Standardized Coefficients (β) (CATREG) and loadings (CATPCA) output comparison.

## Sheet: Chi Squared and Cramer's V
Variable	Response type		Variable	Mood/Emotion		Variable	Response intensity		Variable	Learning ability
Factors	Cramer's V	p-value	Factors	Cramer's V	p-value	Factors	Cramer's V	p-value	Factors	Cramer's V	p-value
Year of birth	0.31	0	Moon phase at birth	0.388	0	Sunlight hours	0.272	0	Sunlight hours	0.272	0
Windspeed	0.202	0	Barometric pressure	0.317	0	Rainfall on that day	0.248	0	Rainfall on that day	0.248	0
Season of evaluation	0.198	0	Rainfall on that day	0.301	0	Barometric pressure	0.23	0	Barometric pressure	0.23	0
Sunlight hours	0.194	0	Sunlight hours	0.274	0	Moon phase at birth	0.208	0	Moon phase at birth	0.208	0
Rainfall on the following day	0.183	0	Year of evaluation	0.267	0	Weather conditions	0.208	0	Weather conditions	0.208	0
Rainfall on that day	0.177	0	Rainfall on the following day	0.263	0	Rainfall on the following day	0.204	0	Rainfall on the following day	0.204	0
Barometric pressure	0.174	0	Season of evaluation	0.252	0	Year of evaluation	0.196	0	Year of evaluation	0.196	0
Temperature	0.15	0	Windspeed	0.248	0	Temperature	0.195	0	Temperature	0.195	0
Year of evaluation	0.146	0	Relative humidity	0.226	0	Year of birth	0.192	0	Year of birth	0.192	0
Moon phase at evaluation	0.118	0	Weather conditions	0.22	0	Windspeed	0.182	0	Windspeed	0.182	0
Relative humidity	0.117	0	Year of birth	0.21	0	Season of evaluation	0.166	0	Season of evaluation	0.166	0
Moon phase at birth	0.111	0	Temperature	0.206	0	Relative humidity	0.102	0	Relative humidity	0.102	0
Weather conditions	0.096	0	Season of birth	0.122	0	Moon phase at evaluation	0.096	0	Moon phase at evaluation	0.096	0
Season of birth	0.049	0.194	Moon phase at evaluation	0.121	0	Season of birth	0.079	0.05	Season of birth	0.079	0.05

## Sheet: CATREG Standardized coeffients 
Variable	Response type		Variable	Mood/Emotion		Variable	Response intensity		Variable	Learning ability
Factor	Standardized Coefficients (β)	Sig.	Factor	Standardized Coefficients (β)	Sig.	Factor	Standardized Coefficients (β)	Sig.	Factor	Standardized Coefficients (β)	Sig.
Sunlight hours	0.527	0	Sunlight hours	0.596	0	Sunlight hours	0.814	0	Sunlight hours	0.814	0
Rainfall on the following day	0.387	0	Rainfall on the following day	0.468	0	Rainfall on the following day	0.67	0	Rainfall on the following day	0.67	0
Windspeed	0.304	0	Windspeed	0.395	0	Season of evaluation	0.621	0	Season of evaluation	0.621	0
Barometric pressure	0.285	0	Barometric pressure	0.365	0	Windspeed	0.28	0	Windspeed	0.28	0
Year of birth	0.235	0	Relative humidity	0.263	0	Rainfall on that day	0.231	0.013	Rainfall on that day	0.231	0.011
Temperature	0.206	0	Year of evaluation	0.242	0	Year of birth	0.195	0	Year of birth	0.195	0
Year of evaluation	0.196	0	Temperature	0.23	0	Moon phase at evaluation	0.107	0	Moon phase at evaluation	0.107	0
Rainfall on that day	0.166	0.044	Year of birth	0.212	0	Relative humidity	0.106	0	Relative humidity	0.106	0
Moon phase at evaluation	0.145	0	Weather conditions	0.211	0	Moon phase at birth	0.093	0	Moon phase at birth	0.093	0
Relative humidity	0.136	0	Moon phase at birth	0.117	0	Year of evaluation	0.065	0.031	Year of evaluation	0.065	0.042
Season of evaluation	0.129	0.058	Season of evaluation	0.116	0.113	Barometric pressure	0.054	0.115	Barometric pressure	0.054	0.13
Weather conditions	0.121	0.001	Moon phase at evaluation	0.111	0	Season of birth	0.054	0	Season of birth	0.054	0
Moon phase at birth	0.098	0	Rainfall on that day	0.103	0.105	Temperature	0.04	0.23	Temperature	0.04	0.244
Season of birth	0.053	0	Season of birth	0.075	0	Weather conditions	0.029	0.257	Weather conditions	0.029	0.267

## Sheet: CATPCA loadings
Factor	Dimension		Factor	Dimension			Factor	Dimension
	1	2		1	2	3		1	2	3	4
Rainfall on the following day	0.974	0.127	Season of evaluation	0.974	0.167	0.032	Rainfall on the following day	0.964	0.046	-0.209	0.115
Season of evaluation	0.973	0.123	Rainfall on the following day	0.972	0.184	0.036	Rainfall on that day	0.964	0.044	-0.211	0.116
Rainfall on that day	0.972	0.132	Rainfall on that day	0.971	0.188	0.039	Season of evaluation	0.954	0.08	-0.225	0.139
Year of evaluation	0.754	0.142	Year of evaluation	0.745	0.052	0.37	Barometric pressure	0.703	0.155	0.574	-0.161
Barometric pressure	0.666	-0.372	Barometric pressure	0.651	-0.349	-0.22	Temperature	0.274	0.61	0.329	0.035
Season of birth	0.095	-0.424	Season of birth	0.125	-0.444	0.18	Year of evaluation	0.183	0.7	0.601	0.017
Moon phase at birth	0.07	0.36	Year of birth	0.075	-0.436	0.659	Season of birth	0.149	-0.353	0.264	0.246
Weather conditions	-0.173	-0.179	Moon phase at birth	0.068	0.375	-0.046	Moon phase at birth	0.002	-0.314	0.23	0.362
Moon phase at evaluation	-0.18	-0.22	Moon phase at evaluation	-0.008	-0.336	0.589	Year of birth	0.001	-0.329	0.392	0.622
Year of birth	-0.331	-0.363	Weather conditions	-0.189	-0.095	-0.576	Moon phase at evaluation	-0.075	-0.324	0.323	0.659
Windspeed	-0.344	0.871	Windspeed	-0.336	0.81	0.342	Weather conditions	-0.141	0.291	0.634	-0.198
Relative humidity	-0.404	0.846	Temperature	-0.437	-0.35	0.377	Windspeed	-0.405	0.694	-0.33	0.476
Temperature	-0.448	-0.206	Relative humidity	-0.474	0.738	0.353	Relative humidity	-0.489	0.66	-0.312	0.453
Sunlight hours	-0.974	-0.148	Sunlight hours	-0.973	-0.18	-0.037	Sunlight hours	-0.954	-0.11	0.207	-0.149
